# Supplementary material for: Structural Discrimination of Robustness in Transcriptional Feedforward Loops for Pattern Formation
Source: PLoS One. 2011 Feb 14;6(2):e16904. doi: 10.1371/journal.pone.0016904 (PMC3038866; doi:10.1371/journal.pone.0016904)
Supplement: Dataset S1 — Parameter values of 500 independent optimization runs that achieved convergence corresponding to the four solutions for precision and the one for adaptation. It also contains the parameter values for the optimal circuits I1-FFL-P, I2-FFL-P, I3-FFL-P, I4-FFL-P, and I4-FFL-A. (XLS) [file pone.0016904.s001.xls]

## Sheet: Runs I1-FFL Precision
beta_0 (x1000)	beta_1 (x1000)	theta_0	gamma_0 (x1000)	gamma_1 (x1000)	theta_1	gamma_2 (x1000)	theta_2	gamma_3 (x1000)	omega
0.0001	0.501187	630.957	0.0001	0.199526	79.4328	0.001585	31.6228	0.0001	1.99526
0.0001	0.501187	794.328	0.0001	0.158489	79.4328	0.050119	39.8107	0.0001	3.98107
0.0001	0.316228	630.957	0.0001	0.199526	79.4328	0.001585	19.9526	0.0001	1.99526
0.0001	0.398107	630.957	0.0001	0.158489	79.4328	0.003981	39.8107	0.0001	3.98107
0.0001	0.316228	1000	0.0001	0.158489	79.4328	0.012589	15.8489	0.000158	2.51189
0.000251	0.794328	630.957	0.0001	0.199526	79.4328	0.0001	63.0957	0.0001	3.16228
0.0001	0.794328	794.328	0.0001	0.158489	79.4328	0.01	39.8107	0.000126	1.58489
0.0001	0.794328	794.328	0.0001	0.158489	79.4328	0.019953	39.8107	0.0001	1.58489
0.0001	0.398107	630.957	0.0001	0.158489	79.4328	0.003981	39.8107	0.0001	3.98107
0.0001	0.251189	794.328	0.0001	0.158489	79.4328	0.015849	15.8489	0.000126	2.51189
0.0001	1	794.328	0.0001	0.158489	79.4328	0.01	63.0957	0.000158	2.51189
0.0001	0.501187	794.328	0.0001	0.158489	79.4328	0.031623	31.6228	0.0001	2.51189
0.0001	0.630957	794.328	0.0001	0.158489	79.4328	0.025119	79.4328	0.000158	10
0.0001	0.630957	794.328	0.0001	0.158489	79.4328	0.050119	50.1187	0.0001	3.98107
0.0001	0.398107	630.957	0.0001	0.199526	79.4328	0.001585	25.1189	0.0001	1.99526
0.0001	0.794328	1000	0.0001	0.158489	79.4328	0.00631	39.8107	0.000158	2.51189
0.0001	0.316228	630.957	0.0001	0.199526	100	0.002512	31.6228	0.0001	5.01187
0.0001	0.794328	630.957	0.0001	0.199526	79.4328	0.001585	50.1187	0.0001	1.99526
0.0001	0.794328	1000	0.0001	0.158489	79.4328	0.019953	31.6228	0.0001	1.58489
0.0001	1	630.957	0.0001	0.199526	79.4328	0.001585	63.0957	0.0001	1.99526
0.0001	1	794.328	0.0001	0.158489	79.4328	0.019953	50.1187	0.0001	1.58489
0.0001	0.794328	630.957	0.0001	0.158489	79.4328	0.003981	79.4328	0.0001	3.98107
0.0001	0.501187	794.328	0.0001	0.158489	79.4328	0.012589	25.1189	0.000126	1.58489
0.0001	0.794328	630.957	0.0001	0.199526	79.4328	0.001585	50.1187	0.0001	1.99526
0.0001	1	630.957	0.0001	0.199526	79.4328	0.001259	50.1187	0.0001	1.25893
0.0001	0.630957	630.957	0.0001	0.199526	79.4328	0.001585	39.8107	0.0001	1.99526
0.0001	0.501187	630.957	0.0001	0.158489	79.4328	0.005012	50.1187	0.0001	3.98107
0.000126	0.398107	630.957	0.0001	0.199526	79.4328	0.0001	31.6228	0.0001	3.16228
0.0001	0.501187	794.328	0.0001	0.158489	79.4328	0.050119	39.8107	0.0001	3.98107
0.0001	0.501187	1000	0.0001	0.158489	79.4328	0.019953	19.9526	0.0001	1.58489
0.0001	0.630957	630.957	0.0001	0.199526	79.4328	0.001585	39.8107	0.0001	1.99526
0.000158	0.501187	630.957	0.0001	0.199526	79.4328	0.0001	39.8107	0.0001	3.16228
0.000126	0.398107	630.957	0.0001	0.199526	79.4328	0.0001	31.6228	0.0001	3.16228
0.0001	1	1000	0.0001	0.158489	79.4328	0.007943	50.1187	0.000158	2.51189
0.0001	0.501187	630.957	0.0001	0.199526	79.4328	0.001585	31.6228	0.0001	1.99526
0.0001	0.630957	630.957	0.0001	0.199526	79.4328	0.001259	31.6228	0.0001	1.25893
0.0001	0.316228	630.957	0.0001	0.158489	79.4328	0.003981	31.6228	0.0001	3.98107
0.0001	0.398107	630.957	0.0001	0.158489	79.4328	0.003981	39.8107	0.0001	3.98107
0.0001	0.501187	630.957	0.0001	0.199526	79.4328	0.001585	31.6228	0.0001	1.99526
0.000631	0.630957	630.957	0.0001	0.251189	100	0.0001	50.1187	0.0001	3.98107
0.0001	1	794.328	0.0001	0.158489	79.4328	0.015849	50.1187	0.0001	1.58489
0.0001	0.316228	794.328	0.0001	0.158489	79.4328	0.050119	25.1189	0.0001	3.98107
0.0001	0.501187	630.957	0.0001	0.199526	100	0.002512	50.1187	0.0001	5.01187
0.0001	0.501187	630.957	0.0001	0.199526	79.4328	0.001585	31.6228	0.0001	1.99526
0.000126	0.398107	630.957	0.0001	0.199526	79.4328	0.0001	31.6228	0.0001	3.16228
0.0001	0.501187	630.957	0.0001	0.199526	79.4328	0.001585	31.6228	0.0001	1.99526
0.0001	0.794328	794.328	0.0001	0.158489	79.4328	0.019953	39.8107	0.0001	1.58489
0.0001	0.630957	630.957	0.0001	0.199526	79.4328	0.001585	39.8107	0.0001	1.99526
0.0001	0.630957	794.328	0.0001	0.158489	79.4328	0.019953	31.6228	0.0001	1.58489
0.0001	0.794328	630.957	0.0001	0.199526	79.4328	0.001585	50.1187	0.0001	1.99526
0.0001	0.316228	794.328	0.0001	0.158489	79.4328	0.031623	19.9526	0.0001	2.51189
0.0001	0.316228	630.957	0.0001	0.158489	79.4328	0.00631	39.8107	0.0001	6.30957
0.0001	0.199526	630.957	0.0001	0.199526	100	0.003162	25.1189	0.0001	7.94328
0.0001	0.501187	630.957	0.0001	0.199526	79.4328	0.001585	31.6228	0.0001	1.99526
0.0001	0.398107	630.957	0.0001	0.199526	79.4328	0.000316	25.1189	0.0001	1.99526
0.000251	0.794328	630.957	0.0001	0.199526	79.4328	0.0001	63.0957	0.0001	3.16228
0.0001	0.794328	630.957	0.0001	0.199526	79.4328	0.001259	39.8107	0.0001	1.25893
0.000158	0.501187	630.957	0.0001	0.199526	79.4328	0.0001	39.8107	0.0001	3.16228
0.0001	0.199526	630.957	0.0001	0.158489	79.4328	0.003981	19.9526	0.0001	3.98107
0.0001	0.501187	630.957	0.0001	0.158489	79.4328	0.005012	50.1187	0.0001	3.98107
0.000158	0.501187	630.957	0.0001	0.199526	79.4328	0.0001	39.8107	0.0001	3.16228
0.000126	0.398107	630.957	0.0001	0.199526	79.4328	0.0001	31.6228	0.0001	3.16228
0.0001	0.398107	630.957	0.0001	0.199526	79.4328	0.000316	25.1189	0.0001	1.99526
0.0001	0.794328	794.328	0.0001	0.158489	79.4328	0.007943	50.1187	0.000158	2.51189
0.0001	0.794328	630.957	0.0001	0.199526	100	0.002512	79.4328	0.0001	5.01187
0.000251	0.794328	630.957	0.0001	0.199526	79.4328	0.0001	63.0957	0.0001	3.16228
0.0001	0.251189	630.957	0.0001	0.158489	79.4328	0.003981	25.1189	0.0001	3.98107
0.0001	0.501187	630.957	0.0001	0.199526	79.4328	0.001585	31.6228	0.0001	1.99526
0.0001	0.630957	794.328	0.0001	0.158489	79.4328	0.015849	31.6228	0.0001	1.58489
0.000251	0.794328	630.957	0.0001	0.199526	79.4328	0.0001	63.0957	0.0001	3.16228
0.000501	0.501187	630.957	0.0001	0.251189	100	0.0001	39.8107	0.0001	3.98107
0.0001	0.630957	794.328	0.0001	0.158489	79.4328	0.031623	39.8107	0.0001	2.51189
0.0001	0.794328	794.328	0.0001	0.158489	79.4328	0.01	39.8107	0.000126	1.58489
0.0001	0.251189	630.957	0.0001	0.158489	79.4328	0.01	39.8107	0.0001	10
0.000158	0.501187	630.957	0.0001	0.199526	79.4328	0.0001	39.8107	0.0001	3.16228
0.0001	0.398107	630.957	0.0001	0.199526	79.4328	0.000316	25.1189	0.0001	1.99526
0.0001	1	630.957	0.0001	0.199526	79.4328	0.001585	63.0957	0.0001	1.99526
0.0001	0.630957	630.957	0.0001	0.199526	79.4328	0.001585	39.8107	0.0001	1.99526
0.0001	0.316228	630.957	0.0001	0.199526	79.4328	0.0001	25.1189	0.0001	3.16228
0.0001	0.794328	630.957	0.0001	0.199526	79.4328	0.001259	39.8107	0.0001	1.25893
0.0001	0.501187	794.328	0.0001	0.158489	79.4328	0.039811	39.8107	0.000126	3.98107
0.000251	0.794328	630.957	0.0001	0.199526	79.4328	0.0001	63.0957	0.0001	3.16228
0.000126	1	630.957	0.0001	0.251189	100	0.039811	100	0.0001	7.94328
0.0001	0.501187	630.957	0.0001	0.158489	79.4328	0.005012	50.1187	0.0001	3.98107
0.0001	1	794.328	0.0001	0.158489	79.4328	0.025119	63.0957	0.0001	2.51189
0.0001	0.251189	630.957	0.0001	0.158489	79.4328	0.003981	25.1189	0.0001	3.98107
0.000158	0.501187	630.957	0.0001	0.199526	79.4328	0.0001	39.8107	0.0001	3.16228
0.0001	0.630957	630.957	0.0001	0.158489	79.4328	0.00631	79.4328	0.0001	6.30957
0.0001	0.316228	630.957	0.0001	0.158489	79.4328	0.003981	31.6228	0.0001	3.98107
0.0001	0.398107	630.957	0.0001	0.199526	79.4328	0.001585	19.9526	0.0001	1.25893
0.0001	0.316228	630.957	0.0001	0.199526	79.4328	0.031623	25.1189	0.0002	3.98107
0.0001	0.794328	630.957	0.0001	0.199526	79.4328	0.050119	63.0957	0.0002	3.98107
0.0001	0.794328	794.328	0.0001	0.158489	79.4328	0.031623	50.1187	0.000251	3.16228
0.0001	1	630.957	0.0001	0.199526	79.4328	0.001259	50.1187	0.0001	1.25893
0.0001	1	794.328	0.0001	0.199526	79.4328	0.019953	31.6228	0.0002	1
0.000251	0.794328	630.957	0.0001	0.199526	79.4328	0.0001	63.0957	0.0001	3.16228
0.0001	0.794328	794.328	0.0001	0.199526	100	0.015849	39.8107	0.0001	1.99526
0.0001	1	794.328	0.0001	0.158489	79.4328	0.019953	50.1187	0.0001	1.58489
0.0001	0.398107	630.957	0.0001	0.199526	79.4328	0.063096	31.6228	0.000158	3.98107
0.0001	0.794328	1000	0.0001	0.158489	79.4328	0.015849	39.8107	0.000316	3.16228

## Sheet: Runs I2-FFL Precision
beta_0 (x1000)	beta_1 (x1000)	theta_0	gamma_0 (x1000)	gamma_1 (x1000)	theta_1	gamma_2 (x1000)	theta_2	gamma_3 (x1000)	omega
0.794328	0.0001	10	0.158489	0.0001	125.893	0.000316	25.1189	0.001	0.019953
1	0.0001	10	0.158489	0.000316	125.893	0.000501	25.1189	0.007943	0.01
1	0.0001	10	0.158489	0.0001	125.893	0.000501	25.1189	0.015849	0.01
1	0.0001	10	0.158489	0.0001	125.893	0.000316	31.6228	0.005012	0.01
1	0.0001	10	0.199526	0.0001	100	0.000501	25.1189	0.00631	0.01
1	0.0001	12.5893	0.158489	0.0001	125.893	0.000316	39.8107	0.003981	0.01
0.794328	0.0001	19.9526	0.316228	0.0001	100	0.0002	31.6228	0.003981	0.199526
1	0.0001	10	0.158489	0.0001	125.893	0.000501	25.1189	0.003981	0.01
1	0.0001	10	0.199526	0.0001	100	0.000501	25.1189	0.007943	0.01
0.794328	0.0001	12.5893	0.158489	0.0001	125.893	0.000316	31.6228	0.003162	0.01
1	0.0001	10	0.158489	0.0001	125.893	0.000501	25.1189	0.00631	0.01
1	0.0001	10	0.158489	0.0001	125.893	0.000501	25.1189	0.005012	0.01
1	0.0001	10	0.158489	0.0001	125.893	0.000501	25.1189	0.003981	0.01
1	0.0001	10	0.158489	0.0001	125.893	0.000501	25.1189	0.012589	0.01
0.794328	0.0001	12.5893	0.158489	0.0001	125.893	0.000316	31.6228	0.015849	0.01
0.794328	0.0001	12.5893	0.251189	0.0001	100	0.000631	15.8489	0.063096	0.01
0.794328	0.0001	10	0.199526	0.0001	100	0.000501	19.9526	0.003981	0.01
1	0.0001	10	0.158489	0.0001	125.893	0.000501	25.1189	0.01	0.01
1	0.0001	10	0.158489	0.0001	125.893	0.000501	25.1189	0.00631	0.01
1	0.0001	10	0.158489	0.0001	125.893	0.000501	25.1189	0.025119	0.01
0.794328	0.0001	10	0.158489	0.0001	125.893	0.000501	19.9526	0.079433	0.01
0.630957	0.0001	10	0.158489	0.0001	125.893	0.000501	15.8489	0.003981	0.01
1	0.0001	10	0.158489	0.0001	125.893	0.000501	25.1189	0.007943	0.01
1	0.0001	10	0.158489	0.0001	125.893	0.000501	25.1189	0.003981	0.01
1	0.0001	10	0.158489	0.0001	125.893	0.000501	25.1189	0.1	0.01
0.794328	0.0001	10	0.158489	0.0001	125.893	0.000316	25.1189	0.01	0.01
0.794328	0.0001	10	0.158489	0.0001	125.893	0.000316	25.1189	0.199526	0.039811
1	0.0001	10	0.199526	0.0001	100	0.000501	25.1189	0.007943	0.01
1	0.0001	10	0.158489	0.0001	125.893	0.000501	25.1189	0.063096	0.01
0.501187	0.0001	10	0.158489	0.0001	125.893	0.000501	12.5893	0.01	0.01
0.630957	0.0001	10	0.158489	0.0001	125.893	0.000501	15.8489	0.003981	0.01
0.794328	0.0001	12.5893	0.158489	0.0001	125.893	0.000316	31.6228	0.019953	0.01
1	0.0001	10	0.158489	0.0001	125.893	0.000501	25.1189	0.025119	0.01
1	0.0001	12.5893	0.158489	0.0001	125.893	0.000316	39.8107	0.003981	0.01
1	0.0001	10	0.199526	0.0001	100	0.000501	25.1189	0.007943	0.01
1	0.0001	15.8489	0.316228	0.0001	79.4328	0.000316	31.6228	0.015849	0.01
0.794328	0.0001	10	0.158489	0.0001	125.893	0.000501	19.9526	0.039811	0.01
1	0.0001	10	0.199526	0.0001	100	0.000501	25.1189	0.00631	0.01
1	0.0001	10	0.158489	0.0001	125.893	0.000501	25.1189	0.002512	0.01
0.794328	0.0001	10	0.199526	0.0001	100	0.000501	19.9526	0.00631	0.01
1	0.0001	12.5893	0.158489	0.0001	125.893	0.000316	39.8107	0.025119	0.01
1	0.0001	12.5893	0.158489	0.0001	125.893	0.000316	39.8107	0.01	0.01
1	0.0001	10	0.199526	0.0001	100	0.000501	25.1189	0.007943	0.01
1	0.0001	10	0.199526	0.0001	100	0.000501	25.1189	0.007943	0.01
1	0.0001	10	0.158489	0.0001	125.893	0.000501	25.1189	0.019953	0.01
0.794328	0.0001	10	0.199526	0.0001	100	0.000501	19.9526	0.007943	0.01
0.630957	0.0001	10	0.158489	0.0001	125.893	0.000316	19.9526	0.025119	0.01
1	0.0001	12.5893	0.158489	0.0001	125.893	0.000316	39.8107	0.079433	0.01
1	0.0001	10	0.158489	0.0001	125.893	0.000501	25.1189	0.002512	0.01
1	0.0001	10	0.158489	0.0001	125.893	0.000501	25.1189	0.00631	0.01
1	0.0001	10	0.158489	0.0001	125.893	0.000501	25.1189	0.001995	0.01
1	0.0001	10	0.158489	0.0001	125.893	0.000501	25.1189	0.012589	0.01
1	0.0001	10	0.158489	0.0001	125.893	0.000501	25.1189	0.002512	0.01
0.794328	0.0001	12.5893	0.158489	0.0001	125.893	0.000316	31.6228	0.079433	0.01
1	0.0001	10	0.158489	0.0001	125.893	0.000316	31.6228	0.039811	0.01
1	0.0001	10	0.158489	0.0001	125.893	0.000501	25.1189	0.015849	0.01
0.794328	0.0001	12.5893	0.158489	0.0001	125.893	0.000316	31.6228	0.012589	0.01
1	0.0001	12.5893	0.158489	0.0001	125.893	0.000316	39.8107	0.125893	0.025119
1	0.0001	10	0.158489	0.0001	125.893	0.000501	25.1189	0.316228	0.012589
0.501187	0.0001	10	0.158489	0.0001	125.893	0.000501	12.5893	0.063096	0.01
1	0.0001	10	0.158489	0.0001	125.893	0.000501	25.1189	0.050119	0.01
0.794328	0.0001	12.5893	0.158489	0.0001	125.893	0.000316	31.6228	0.251189	0.012589
1	0.0001	10	0.158489	0.0001	125.893	0.000501	25.1189	0.007943	0.01
0.501187	0.0001	15.8489	0.316228	0.0001	79.4328	0.000316	15.8489	0.158489	0.025119
1	0.0001	10	0.199526	0.0001	100	0.000501	25.1189	0.001995	0.01
0.630957	0.0001	10	0.199526	0.0001	100	0.000501	15.8489	0.007943	0.01
1	0.0001	12.5893	0.158489	0.0001	125.893	0.000316	39.8107	0.01	0.01
1	0.0001	10	0.158489	0.0001	125.893	0.000501	25.1189	0.007943	0.01
1	0.0001	10	0.199526	0.0001	100	0.000501	25.1189	0.001259	0.01
1	0.0001	10	0.158489	0.0001	125.893	0.000501	25.1189	0.003981	0.01
1	0.0001	10	0.158489	0.0001	125.893	0.000501	25.1189	0.01	0.01
1	0.0001	10	0.158489	0.0001	125.893	0.000501	25.1189	0.003162	0.01
1	0.0001	10	0.199526	0.0001	100	0.000501	25.1189	0.007943	0.01
1	0.0001	12.5893	0.158489	0.0001	125.893	0.000316	39.8107	0.012589	0.01
0.501187	0.0001	12.5893	0.158489	0.0001	125.893	0.000316	19.9526	0.002512	0.01
1	0.0001	10	0.158489	0.0001	125.893	0.000501	25.1189	0.031623	0.01
0.630957	0.0001	10	0.158489	0.0001	125.893	0.000316	19.9526	0.00631	0.01
1	0.0001	10	0.158489	0.0001	125.893	0.000501	25.1189	0.005012	0.01
1	0.0001	10	0.199526	0.0001	100	0.000501	25.1189	0.007943	0.01
1	0.0001	10	0.158489	0.0001	125.893	0.000501	25.1189	0.01	0.01
0.794328	0.0001	10	0.158489	0.0001	125.893	0.000316	25.1189	0.1	0.01
1	0.0001	10	0.158489	0.0001	125.893	0.000316	31.6228	0.001995	0.01
1	0.0001	10	0.158489	0.0001	125.893	0.000501	25.1189	0.039811	0.01
1	0.0001	10	0.158489	0.0001	125.893	0.000501	25.1189	0.01	0.01
1	0.0001	10	0.199526	0.0001	100	0.0002	31.6228	0.007943	0.01
1	0.0001	10	0.158489	0.0001	125.893	0.000501	25.1189	0.079433	0.01
1	0.0001	10	0.199526	0.0001	100	0.000501	25.1189	0.003162	0.01
0.794328	0.0001	12.5893	0.158489	0.0001	125.893	0.000316	31.6228	0.003981	0.01
0.501187	0.0001	10	0.158489	0.0001	125.893	0.000316	15.8489	0.002512	0.01
1	0.0001	15.8489	0.251189	0.0001	100	0.000501	31.6228	0.01	0.01
0.630957	0.0001	10	0.158489	0.0001	125.893	0.000316	19.9526	0.015849	0.01
1	0.0001	10	0.199526	0.0001	100	0.000501	25.1189	0.007943	0.01
1	0.0001	10	0.158489	0.0001	125.893	0.000501	25.1189	0.00631	0.01
1	0.0001	10	0.199526	0.0001	100	0.000501	25.1189	0.001585	0.01
0.794328	0.0001	12.5893	0.158489	0.0001	125.893	0.000316	31.6228	0.251189	0.012589
1	0.0001	10	0.158489	0.0001	125.893	0.000501	25.1189	0.001259	0.01
1	0.0001	10	0.158489	0.0001	125.893	0.000501	25.1189	0.01	0.01
1	0.0001	10	0.158489	0.0001	125.893	0.000316	31.6228	0.012589	0.01
1	0.0001	12.5893	0.251189	0.0001	100	0.000631	19.9526	0.063096	0.01
1	0.0001	10	0.158489	0.0001	125.893	0.000501	25.1189	0.015849	0.01

## Sheet: Runs I3-FFL Precision
beta_0 (x1000)	beta_1 (x1000)	theta_0	gamma_0 (x1000)	gamma_1 (x1000)	theta_1	gamma_2 (x1000)	theta_2	gamma_3 (x1000)	omega
0.0001	0.158489	100	0.000158	0.0001	100	0.251189	39.8107	0.0001	1
0.000126	0.316228	79.4328	0.0002	0.0001	125.893	0.199526	79.4328	0.0001	1.25893
0.000316	0.251189	100	0.000398	0.0001	100	0.199526	50.1187	0.0001	0.794328
0.001	0.316228	79.4328	0.000316	0.0001	125.893	0.199526	100	0.0001	1.25893
0.0001	0.199526	79.4328	0.000501	0.0001	125.893	0.199526	63.0957	0.0001	1.25893
0.0002	0.398107	125.893	0.000501	0.0001	158.489	0.158489	50.1187	0.0001	1.58489
0.000398	0.199526	79.4328	0.000398	0.0001	125.893	0.199526	63.0957	0.0001	1.25893
0.0001	0.125893	50.1187	0.0001	0.0001	125.893	0.251189	79.4328	0.0001	1.25893
0.001995	0.398107	100	0.000316	0.0001	125.893	0.199526	100	0.0001	1.25893
0.000316	0.316228	100	0.000251	0.0001	125.893	0.158489	50.1187	0.0001	1
0.001	0.316228	79.4328	0.000316	0.0001	100	0.199526	100	0.0001	0.794328
0.000126	0.316228	79.4328	0.0002	0.0001	125.893	0.199526	79.4328	0.0001	1.25893
0.000126	0.251189	79.4328	0.0002	0.0001	100	0.199526	63.0957	0.0001	0.794328
0.0001	0.316228	79.4328	0.000501	0.0001	125.893	0.199526	100	0.0001	1.25893
0.000251	0.251189	100	0.000398	0.0001	125.893	0.199526	50.1187	0.0001	1.25893
0.0002	0.251189	79.4328	0.000158	0.0001	158.489	0.199526	63.0957	0.0001	1.99526
0.000158	0.158489	63.0957	0.000158	0.0001	125.893	0.199526	63.0957	0.0001	1.25893
0.0001	0.251189	79.4328	0.000316	0.0001	158.489	0.158489	63.0957	0.0001	1.58489
0.0002	0.316228	100	0.000316	0.0001	125.893	0.158489	50.1187	0.0001	1
0.0002	0.251189	63.0957	0.0002	0.0001	158.489	0.199526	100	0.0001	1.99526
0.000158	0.158489	63.0957	0.000158	0.0001	125.893	0.199526	63.0957	0.0001	1.25893
0.000251	0.251189	100	0.000251	0.0001	125.893	0.158489	39.8107	0.0001	1
0.0001	0.199526	79.4328	0.000501	0.0001	125.893	0.199526	63.0957	0.0001	1.25893
0.000251	0.316228	100	0.000398	0.0001	125.893	0.199526	63.0957	0.0001	1.25893
0.000126	0.125893	79.4328	0.000316	0.0001	158.489	0.158489	31.6228	0.0001	1.58489
0.001259	0.316228	79.4328	0.000251	0.0001	100	0.199526	100	0.0001	0.794328
0.0001	0.316228	79.4328	0.000251	0.0001	158.489	0.158489	79.4328	0.0001	1.58489
0.000126	0.251189	79.4328	0.000501	0.0001	125.893	0.199526	79.4328	0.0001	1.25893
0.000158	0.251189	100	0.000316	0.0001	158.489	0.158489	39.8107	0.0001	1.58489
0.000158	0.501187	100	0.000316	0.0001	125.893	0.158489	79.4328	0.0001	1
0.0001	0.398107	79.4328	0.0002	0.0001	125.893	0.199526	100	0.0001	1.25893
0.000398	0.199526	79.4328	0.000398	0.0001	125.893	0.199526	63.0957	0.0001	1.25893
0.000501	0.251189	79.4328	0.000398	0.0001	125.893	0.199526	79.4328	0.0001	1.25893
0.000126	0.251189	63.0957	0.0002	0.0001	125.893	0.199526	100	0.0001	1.25893
0.000158	0.199526	79.4328	0.0001	0.0001	125.893	0.199526	50.1187	0.0001	1.25893
0.000158	0.398107	100	0.000316	0.0001	158.489	0.199526	79.4328	0.0001	1.99526
0.000251	0.316228	79.4328	0.000251	0.0001	158.489	0.158489	79.4328	0.0001	1.58489
0.000251	0.316228	79.4328	0.000316	0.0001	125.893	0.158489	79.4328	0.0001	1
0.000158	0.630957	125.893	0.000316	0.0001	125.893	0.199526	79.4328	0.0001	1.58489
0.000794	0.199526	79.4328	0.000398	0.0001	100	0.251189	79.4328	0.0001	0.794328
0.000631	0.251189	100	0.000251	0.0001	125.893	0.199526	50.1187	0.0001	1.25893
0.0002	0.251189	100	0.000316	0.0001	125.893	0.199526	50.1187	0.0001	1.25893
0.0001	0.199526	79.4328	0.000501	0.0001	125.893	0.199526	63.0957	0.0001	1.25893
0.000251	0.199526	100	0.000398	0.0001	100	0.199526	39.8107	0.0001	0.794328
0.0001	0.251189	79.4328	0.000316	0.0001	158.489	0.158489	63.0957	0.0001	1.58489
0.000316	0.158489	79.4328	0.000398	0.0001	125.893	0.199526	50.1187	0.0001	1.25893
0.000501	0.158489	79.4328	0.000316	0.0001	125.893	0.199526	50.1187	0.0001	1.25893
0.000316	0.251189	100	0.000398	0.0001	100	0.199526	50.1187	0.0001	0.794328
0.000316	0.158489	79.4328	0.000398	0.0001	125.893	0.199526	50.1187	0.0001	1.25893
0.000316	0.316228	100	0.000251	0.0001	125.893	0.158489	50.1187	0.0001	1
0.000316	0.158489	63.0957	0.000126	0.0001	125.893	0.199526	63.0957	0.0001	1.25893
0.000631	0.251189	100	0.000251	0.0001	125.893	0.199526	50.1187	0.0001	1.25893
0.001	0.199526	79.4328	0.000158	0.0001	125.893	0.199526	63.0957	0.0001	1.25893
0.0001	0.398107	100	0.000158	0.0001	100	0.199526	63.0957	0.0001	0.794328
0.001585	0.316228	100	0.000316	0.0001	125.893	0.199526	79.4328	0.0001	1.25893
0.000316	0.199526	63.0957	0.000158	0.0001	100	0.199526	79.4328	0.0001	0.630957
0.000126	0.199526	79.4328	0.000158	0.0001	100	0.199526	50.1187	0.0001	0.794328
0.0001	0.199526	79.4328	0.000126	0.0001	125.893	0.199526	50.1187	0.0001	1.25893
0.000316	0.251189	100	0.000398	0.0001	79.4328	0.199526	50.1187	0.0001	0.501187
0.000501	0.398107	100	0.000398	0.0001	100	0.199526	79.4328	0.0001	0.794328
0.000251	0.125893	63.0957	0.000316	0.0001	100	0.251189	63.0957	0.0001	0.794328
0.000158	0.316228	63.0957	0.0002	0.0001	125.893	0.199526	125.893	0.0001	1.25893
0.0001	0.199526	79.4328	0.000126	0.0001	125.893	0.199526	50.1187	0.0001	1.25893
0.000158	0.316228	125.893	0.000398	0.0001	125.893	0.199526	39.8107	0.0001	1.58489
0.000158	0.316228	79.4328	0.0002	0.0001	100	0.199526	79.4328	0.0001	0.794328
0.000158	0.199526	79.4328	0.000251	0.0001	158.489	0.158489	50.1187	0.0001	1.58489
0.000398	0.199526	79.4328	0.000501	0.0001	158.489	0.251189	79.4328	0.0001	2.51189
0.000126	0.630957	125.893	0.000316	0.0001	125.893	0.158489	63.0957	0.0001	1
0.0002	0.398107	100	0.000316	0.0001	125.893	0.199526	79.4328	0.0001	1.25893
0.000158	0.316228	79.4328	0.0002	0.0001	100	0.199526	79.4328	0.0001	0.794328
0.000158	0.398107	100	0.000316	0.0001	125.893	0.158489	63.0957	0.0001	1
0.001	0.199526	100	0.000126	0.0001	125.893	0.158489	39.8107	0.0001	1
0.0001	0.199526	79.4328	0.000501	0.0001	125.893	0.199526	63.0957	0.0001	1.25893
0.000251	0.251189	100	0.000398	0.0001	158.489	0.199526	50.1187	0.0001	1.99526
0.0001	0.251189	79.4328	0.0002	0.0001	125.893	0.199526	63.0957	0.0001	1.25893
0.000631	0.398107	100	0.000316	0.0001	125.893	0.199526	79.4328	0.0001	1.25893
0.000501	0.316228	100	0.000398	0.0001	79.4328	0.251189	79.4328	0.0001	0.630957
0.000126	0.501187	100	0.000316	0.0001	158.489	0.158489	79.4328	0.0001	1.58489
0.000158	0.501187	100	0.000316	0.0001	125.893	0.158489	79.4328	0.0001	1
0.0001	0.158489	79.4328	0.000158	0.0001	100	0.199526	39.8107	0.0001	0.794328
0.000316	0.398107	79.4328	0.000316	0.0001	158.489	0.158489	100	0.0001	1.58489
0.000398	0.316228	79.4328	0.000126	0.0001	158.489	0.199526	79.4328	0.0001	1.99526
0.000126	0.501187	100	0.000316	0.0001	158.489	0.158489	79.4328	0.0001	1.58489
0.000158	0.501187	100	0.000316	0.0001	125.893	0.158489	79.4328	0.0001	1
0.000158	0.398107	100	0.000316	0.0001	125.893	0.158489	63.0957	0.0001	1
0.0001	0.251189	79.4328	0.0002	0.0001	125.893	0.199526	63.0957	0.0001	1.25893
0.000126	0.501187	100	0.000501	0.0001	125.893	0.199526	100	0.0001	1.25893
0.000794	0.199526	79.4328	0.000398	0.0001	100	0.251189	79.4328	0.0001	0.794328
0.000251	0.158489	79.4328	0.000398	0.0001	100	0.199526	50.1187	0.0001	0.794328
0.000158	0.501187	100	0.000316	0.0001	125.893	0.158489	79.4328	0.0001	1
0.0001	0.316228	100	0.000398	0.0001	125.893	0.199526	63.0957	0.0001	1.25893
0.001	0.251189	79.4328	0.000251	0.0001	125.893	0.199526	79.4328	0.0001	1.25893
0.0001	0.199526	63.0957	0.0002	0.0001	125.893	0.199526	79.4328	0.0001	1.25893
0.000316	0.251189	100	0.000501	0.0001	158.489	0.158489	50.1187	0.0001	1.58489
0.000501	0.316228	79.4328	0.000398	0.0001	100	0.199526	100	0.0001	0.794328
0.0001	0.251189	63.0957	0.0002	0.0001	100	0.199526	100	0.0001	0.630957
0.000316	0.158489	63.0957	0.000316	0.0001	125.893	0.251189	79.4328	0.0001	1.25893
0.000501	0.251189	79.4328	0.000398	0.0001	125.893	0.199526	79.4328	0.0001	1.25893
0.000794	0.251189	79.4328	0.000316	0.0001	125.893	0.199526	79.4328	0.0001	1.25893
0.000316	0.158489	79.4328	0.000398	0.0001	158.489	0.199526	50.1187	0.0001	1.99526

## Sheet: Runs I4-FFL Precision
beta_0 (x1000)	beta_1 (x1000)	theta_0	gamma_0 (x1000)	gamma_1 (x1000)	theta_1	gamma_2 (x1000)	theta_2	gamma_3 (x1000)	omega
0.063096	0.0001	199.526	0.0001	0.0001	125.893	0.0001	100	1	1
0.158489	0.000794	125.893	0.0001	0.000501	79.4328	0.0001	100	0.251189	1.25893
0.199526	0.000794	100	0.0001	0.000251	79.4328	0.0001	63.0957	0.199526	1.25893
0.158489	0.0002	158.489	0.0001	0.0002	79.4328	0.0001	100	0.199526	1.58489
0.199526	0.0002	125.893	0.0001	0.000316	79.4328	0.0001	79.4328	0.199526	1.25893
0.398107	0.000398	100	0.0001	0.000398	79.4328	0.0001	100	0.158489	1.25893
0.199526	0.0002	125.893	0.0001	0.000316	79.4328	0.0001	79.4328	0.199526	1.25893
0.199526	0.000398	125.893	0.0001	0.000251	79.4328	0.0001	79.4328	0.158489	1.58489
0.251189	0.001	79.4328	0.0001	0.000398	100	0.0001	79.4328	0.199526	1.99526
0.251189	0.000126	100	0.0001	0.000126	100	0.0001	50.1187	0.199526	1
0.398107	0.000158	79.4328	0.0002	0.000398	63.0957	0.0001	50.1187	0.158489	0.794328
0.125893	0.000126	125.893	0.0001	0.000316	79.4328	0.0001	50.1187	0.199526	1.25893
0.251189	0.000251	100	0.0001	0.000398	79.4328	0.0001	63.0957	0.158489	1.25893
0.125893	0.000158	158.489	0.0001	0.0002	63.0957	0.0001	50.1187	0.199526	0.630957
0.501187	0.000251	79.4328	0.0001	0.000398	79.4328	0.0001	79.4328	0.158489	1.25893
0.125893	0.000126	125.893	0.0001	0.000316	79.4328	0.0001	50.1187	0.199526	1.25893
0.316228	0.000126	100	0.0001	0.000316	100	0.0001	79.4328	0.199526	1.25893
0.398107	0.000251	100	0.0001	0.0001	79.4328	0.0001	79.4328	0.158489	1.25893
0.199526	0.000398	100	0.0001	0.000316	100	0.0001	63.0957	0.199526	1.58489
0.199526	0.0002	125.893	0.0001	0.000316	79.4328	0.0001	79.4328	0.199526	1.25893
0.199526	0.0002	125.893	0.0001	0.000316	79.4328	0.0001	79.4328	0.199526	1.25893
0.630957	0.0002	63.0957	0.0001	0.0002	125.893	0.0001	79.4328	0.199526	1.99526
0.398107	0.000158	100	0.0001	0.000316	100	0.0001	100	0.251189	1
0.251189	0.000251	100	0.0001	0.000398	79.4328	0.0001	63.0957	0.199526	1
0.199526	0.0001	158.489	0.0001	0.0001	79.4328	0.0001	100	0.199526	1.25893
0.251189	0.000251	125.893	0.0001	0.000316	79.4328	0.0001	100	0.199526	1.25893
0.1	0.000126	158.489	0.0001	0.0002	100	0.0001	79.4328	0.251189	1.99526
0.158489	0.000126	125.893	0.0001	0.000158	79.4328	0.0001	50.1187	0.199526	1
0.316228	0.000316	100	0.0001	0.000398	79.4328	0.0001	79.4328	0.158489	1.25893
0.251189	0.0002	125.893	0.0001	0.000158	79.4328	0.0001	79.4328	0.199526	1
0.251189	0.000251	100	0.0001	0.000398	79.4328	0.0001	63.0957	0.199526	1
0.251189	0.000316	158.489	0.0001	0.0002	63.0957	0.0001	100	0.199526	0.630957
0.251189	0.000251	100	0.0001	0.000398	79.4328	0.0001	63.0957	0.158489	1.25893
0.316228	0.000316	100	0.0001	0.000251	79.4328	0.0001	63.0957	0.158489	1
0.199526	0.000126	79.4328	0.0001	0.000501	100	0.0001	39.8107	0.199526	1.25893
0.199526	0.0002	100	0.0001	0.000398	79.4328	0.0001	50.1187	0.199526	1
0.158489	0.000251	100	0.0001	0.000158	100	0.0001	39.8107	0.199526	1.25893
0.199526	0.000158	125.893	0.0001	0.000158	79.4328	0.0001	63.0957	0.199526	1
0.251189	0.0001	100	0.0001	0.000316	79.4328	0.0001	50.1187	0.199526	0.794328
0.398107	0.000158	79.4328	0.0002	0.000398	63.0957	0.0001	50.1187	0.158489	0.794328
0.158489	0.000158	125.893	0.0001	0.000158	125.893	0.0001	79.4328	0.199526	2.51189
0.251189	0.0002	125.893	0.0001	0.000158	79.4328	0.0001	79.4328	0.158489	1.25893
0.501187	0.0001	79.4328	0.0001	0.0001	100	0.0001	100	0.199526	1.58489
0.199526	0.0001	100	0.0001	0.000316	125.893	0.0001	79.4328	0.158489	3.98107
0.199526	0.0002	100	0.0001	0.000398	79.4328	0.0001	50.1187	0.158489	1.25893
0.501187	0.000251	79.4328	0.0001	0.000398	79.4328	0.0001	79.4328	0.158489	1.25893
0.125893	0.000794	125.893	0.0001	0.000158	100	0.0001	63.0957	0.251189	1.25893
0.158489	0.000316	125.893	0.0001	0.000398	100	0.0001	100	0.251189	1.99526
0.316228	0.000316	100	0.0001	0.000398	79.4328	0.0001	79.4328	0.158489	1.25893
0.125893	0.000158	100	0.0001	0.000501	79.4328	0.0001	39.8107	0.199526	1.25893
0.316228	0.000316	100	0.0001	0.000398	79.4328	0.0001	79.4328	0.199526	1
0.251189	0.000158	79.4328	0.0001	0.000501	79.4328	0.0001	39.8107	0.199526	0.794328
0.316228	0.000316	100	0.0001	0.000398	79.4328	0.0001	79.4328	0.199526	1
0.199526	0.000398	100	0.0001	0.000316	79.4328	0.0001	50.1187	0.158489	1.25893
0.316228	0.000126	100	0.0001	0.000316	100	0.0001	79.4328	0.199526	1.25893
0.199526	0.000501	100	0.0001	0.000398	79.4328	0.0001	63.0957	0.199526	1.25893
0.630957	0.000251	79.4328	0.0001	0.000251	100	0.0001	100	0.199526	1.25893
0.251189	0.000501	158.489	0.0001	0.000158	63.0957	0.0001	100	0.199526	0.630957
0.630957	0.000126	63.0957	0.0001	0.000501	100	0.0001	79.4328	0.199526	1.25893
0.398107	0.000398	100	0.0001	0.000398	79.4328	0.0001	100	0.158489	1.25893
0.251189	0.0001	125.893	0.0001	0.0002	100	0.0001	100	0.199526	1.58489
0.316228	0.0001	125.893	0.0001	0.0002	79.4328	0.0001	100	0.158489	1.25893
0.199526	0.0002	125.893	0.0001	0.000316	79.4328	0.0001	79.4328	0.199526	1.25893
0.251189	0.000251	100	0.0001	0.000398	63.0957	0.0001	50.1187	0.158489	0.794328
0.501187	0.000126	100	0.0001	0.000158	79.4328	0.0001	100	0.158489	1.25893
0.199526	0.0002	125.893	0.0001	0.000316	79.4328	0.0001	79.4328	0.199526	1.25893
0.316228	0.000316	100	0.0001	0.000251	100	0.0001	79.4328	0.251189	1
0.398107	0.000398	100	0.0001	0.000398	79.4328	0.0001	100	0.199526	1
0.158489	0.000158	125.893	0.0001	0.000316	79.4328	0.0001	63.0957	0.199526	1.25893
0.199526	0.000126	79.4328	0.0001	0.000501	100	0.0001	39.8107	0.199526	1.25893
0.316228	0.000316	100	0.0001	0.000398	79.4328	0.0001	79.4328	0.199526	1
0.251189	0.000251	100	0.0001	0.000398	79.4328	0.0001	63.0957	0.199526	1
0.199526	0.0002	100	0.0001	0.000398	79.4328	0.0001	50.1187	0.158489	1.25893
0.1	0.000126	158.489	0.0001	0.0002	79.4328	0.0001	63.0957	0.199526	1.58489
0.251189	0.000251	125.893	0.0001	0.000316	79.4328	0.0001	100	0.199526	1.25893
0.251189	0.0001	100	0.0001	0.000316	100	0.0001	63.0957	0.199526	1.25893
0.125893	0.000251	125.893	0.0001	0.000398	79.4328	0.0001	63.0957	0.199526	1.58489
0.316228	0.000316	125.893	0.0001	0.000316	63.0957	0.0001	79.4328	0.199526	0.501187
0.630957	0.000398	79.4328	0.0001	0.0002	79.4328	0.0001	79.4328	0.158489	1
0.199526	0.000251	100	0.0001	0.000501	79.4328	0.0001	63.0957	0.199526	1.25893
0.398107	0.0001	100	0.0001	0.000158	100	0.0001	79.4328	0.199526	1
0.501187	0.000398	79.4328	0.0001	0.0002	125.893	0.0001	100	0.199526	1.99526
0.251189	0.000501	100	0.0001	0.000316	79.4328	0.0001	63.0957	0.199526	1
0.398107	0.000398	100	0.0001	0.000398	79.4328	0.0001	100	0.158489	1.25893
0.158489	0.000251	125.893	0.0001	0.0001	79.4328	0.0001	50.1187	0.199526	1
0.199526	0.000158	125.893	0.0001	0.000158	79.4328	0.0001	63.0957	0.199526	1
0.316228	0.000316	79.4328	0.0001	0.000158	125.893	0.0001	63.0957	0.199526	1.99526
0.251189	0.000251	100	0.0001	0.000398	79.4328	0.0001	63.0957	0.158489	1.25893
0.251189	0.0001	125.893	0.0001	0.0002	79.4328	0.0001	79.4328	0.158489	1.25893
0.501187	0.0002	79.4328	0.0001	0.000251	100	0.0001	79.4328	0.199526	1.25893
0.251189	0.000398	100	0.0001	0.0002	100	0.0001	79.4328	0.158489	2.51189
0.158489	0.000126	158.489	0.0001	0.0002	79.4328	0.0001	100	0.251189	1.25893
0.251189	0.0001	125.893	0.0001	0.0001	100	0.0001	79.4328	0.251189	1
0.158489	0.000316	125.893	0.0001	0.000251	79.4328	0.0001	63.0957	0.158489	1.58489
0.158489	0.000158	100	0.0001	0.000398	79.4328	0.0001	39.8107	0.199526	1
0.316228	0.000316	100	0.0001	0.000398	63.0957	0.0001	63.0957	0.158489	0.794328
0.398107	0.000398	100	0.0001	0.000398	79.4328	0.0001	100	0.158489	1.25893
0.251189	0.000251	100	0.0001	0.000398	79.4328	0.0001	63.0957	0.199526	1
0.199526	0.0002	125.893	0.0001	0.000316	79.4328	0.0001	79.4328	0.158489	1.58489
0.125893	0.0001	125.893	0.0001	0.000158	79.4328	0.0001	39.8107	0.199526	1

## Sheet: Runs I4-FFL Adaptation
beta_0 (x1000)	beta_1 (x1000)	theta_0	gamma_0 (x1000)	gamma_1 (x1000)	theta_1	gamma_2 (x1000)	theta_2	gamma_3 (x1000)	omega
0.251189	0.0001	501.187	0.0001	0.000794	50.1187	0.000316	100	0.1	19.9526
0.316228	0.000794	251.189	0.001259	0.0002	50.1187	0.000316	50.1187	0.1	15.8489
0.794328	0.0002	316.228	0.000501	0.0002	50.1187	0.000316	63.0957	0.1	15.8489
1	0.000398	316.228	0.000398	0.000501	63.0957	0.000501	125.893	0.1	19.9526
0.398107	0.000158	398.107	0.001	0.000398	63.0957	0.000501	63.0957	0.1	19.9526
0.398107	0.0001	398.107	0.000631	0.0002	39.8107	0.000501	31.6228	0.1	7.94328
0.251189	0.000631	251.189	0.001259	0.000631	50.1187	0.000316	100	0.125893	12.5893
0.398107	0.000398	398.107	0.001	0.000158	63.0957	0.000501	63.0957	0.1	19.9526
0.630957	0.0001	251.189	0.000158	0.000501	63.0957	0.000501	50.1187	0.1	19.9526
0.501187	0.0002	398.107	0.000501	0.000398	50.1187	0.000501	63.0957	0.1	12.5893
1	0.000631	251.189	0.000501	0.000126	50.1187	0.000501	63.0957	0.1	12.5893
1	0.000794	316.228	0.000794	0.000316	63.0957	0.000501	125.893	0.1	19.9526
0.630957	0.000126	316.228	0.000501	0.000398	50.1187	0.000501	50.1187	0.1	12.5893
0.794328	0.000251	316.228	0.001	0.000316	63.0957	0.000501	79.4328	0.1	19.9526
0.501187	0.0002	251.189	0.000794	0.000316	63.0957	0.000501	39.8107	0.1	19.9526
0.158489	0.000501	251.189	0.000398	0.000794	63.0957	0.000501	79.4328	0.125893	19.9526
1	0.000251	158.489	0.001259	0.0001	63.0957	0.000316	39.8107	0.1	25.1189
1	0.000126	316.228	0.000631	0.000158	63.0957	0.000501	79.4328	0.1	19.9526
0.794328	0.000316	398.107	0.000158	0.000398	50.1187	0.000501	100	0.1	12.5893
0.1	0.0001	501.187	0.000316	0.0001	39.8107	0.000631	79.4328	0.125893	10
1	0.000631	251.189	0.000631	0.000251	39.8107	0.000316	63.0957	0.1	10
0.794328	0.000251	316.228	0.000794	0.000316	50.1187	0.000501	63.0957	0.1	12.5893
0.501187	0.000316	398.107	0.000316	0.000631	50.1187	0.000398	100	0.1	15.8489
0.630957	0.000398	316.228	0.000398	0.000501	39.8107	0.000316	63.0957	0.1	10
0.316228	0.000251	501.187	0.000631	0.000501	50.1187	0.000398	79.4328	0.1	15.8489
0.251189	0.000158	316.228	0.001259	0.0001	63.0957	0.000501	25.1189	0.1	19.9526
0.501187	0.000158	398.107	0.000631	0.000316	63.0957	0.000316	79.4328	0.1	25.1189
0.158489	0.001	316.228	0.000501	0.000631	50.1187	0.000398	100	0.125893	15.8489
0.501187	0.0001	316.228	0.000398	0.000501	50.1187	0.000316	50.1187	0.1	15.8489
0.630957	0.000158	398.107	0.001	0.0002	50.1187	0.000501	63.0957	0.1	12.5893
0.794328	0.000501	316.228	0.000251	0.000398	50.1187	0.000501	79.4328	0.1	12.5893
1	0.0002	251.189	0.000794	0.000251	50.1187	0.000501	50.1187	0.1	12.5893
0.794328	0.000501	316.228	0.000501	0.000398	50.1187	0.000501	79.4328	0.1	12.5893
0.199526	0.000158	501.187	0.000631	0.000398	63.0957	0.000251	63.0957	0.1	31.6228
0.158489	0.000398	251.189	0.000316	0.000501	50.1187	0.000398	63.0957	0.125893	12.5893
0.501187	0.000126	398.107	0.000631	0.0002	39.8107	0.000501	39.8107	0.1	7.94328
0.398107	0.000158	316.228	0.001	0.000251	63.0957	0.000501	39.8107	0.1	19.9526
0.501187	0.000501	316.228	0.000126	0.000398	50.1187	0.0002	79.4328	0.1	19.9526
1	0.000398	316.228	0.000126	0.000398	50.1187	0.000316	100	0.1	15.8489
1	0.000398	316.228	0.000631	0.0002	50.1187	0.000501	79.4328	0.1	12.5893
0.501187	0.0001	316.228	0.000316	0.000398	63.0957	0.000501	50.1187	0.1	19.9526
0.316228	0.000794	501.187	0.0001	0.000631	50.1187	0.000501	125.893	0.1	15.8489
1	0.000251	199.526	0.000631	0.000501	63.0957	0.000501	63.0957	0.1	19.9526
1	0.000398	316.228	0.000794	0.000501	63.0957	0.000501	125.893	0.1	19.9526
0.398107	0.000251	398.107	0.000316	0.000631	50.1187	0.000398	79.4328	0.1	15.8489
1	0.000126	316.228	0.000501	0.000158	50.1187	0.000501	63.0957	0.1	12.5893
0.316228	0.000126	251.189	0.000501	0.000631	79.4328	0.000316	50.1187	0.1	39.8107
0.125893	0.000398	251.189	0.000631	0.000794	63.0957	0.000398	63.0957	0.125893	19.9526
0.251189	0.001	199.526	0.001	0.000501	63.0957	0.000501	79.4328	0.125893	15.8489
1	0.000158	251.189	0.001259	0.000501	63.0957	0.000501	79.4328	0.1	19.9526
1	0.000126	199.526	0.000158	0.000398	100	0.000501	79.4328	0.1	50.1187
0.794328	0.000158	316.228	0.000158	0.000398	50.1187	0.000501	63.0957	0.1	12.5893
0.251189	0.0001	501.187	0.000794	0.000501	50.1187	0.000501	50.1187	0.1	12.5893
1	0.000126	251.189	0.000501	0.000316	63.0957	0.000501	63.0957	0.1	19.9526
0.794328	0.000158	316.228	0.000398	0.000398	50.1187	0.0002	79.4328	0.1	19.9526
0.794328	0.000316	316.228	0.0002	0.000501	50.1187	0.0002	100	0.1	19.9526
1	0.0001	158.489	0.001259	0.000501	63.0957	0.000501	39.8107	0.1	19.9526
0.794328	0.000158	316.228	0.000158	0.000398	50.1187	0.000501	63.0957	0.1	12.5893
0.794328	0.000251	316.228	0.000126	0.000794	39.8107	0.0002	125.893	0.1	12.5893
0.630957	0.000126	199.526	0.000794	0.000316	100	0.000501	50.1187	0.1	50.1187
0.501187	0.0002	398.107	0.000126	0.000398	50.1187	0.0002	79.4328	0.1	19.9526
1	0.000316	251.189	0.000398	0.000251	50.1187	0.000316	63.0957	0.1	15.8489
1	0.000158	251.189	0.000316	0.000501	50.1187	0.000501	63.0957	0.1	12.5893
1	0.0002	316.228	0.000631	0.000398	50.1187	0.000501	79.4328	0.1	12.5893
0.630957	0.0001	398.107	0.000501	0.000251	50.1187	0.0002	79.4328	0.1	19.9526
0.501187	0.0002	316.228	0.000158	0.000501	63.0957	0.000501	63.0957	0.1	19.9526
1	0.000251	199.526	0.000398	0.000251	50.1187	0.000501	39.8107	0.1	12.5893
1	0.000316	199.526	0.000631	0.000631	63.0957	0.000501	79.4328	0.1	19.9526
0.630957	0.000316	251.189	0.000501	0.000501	79.4328	0.000501	79.4328	0.1	31.6228
0.630957	0.000501	398.107	0.000501	0.0002	50.1187	0.000501	79.4328	0.1	12.5893
0.158489	0.000794	251.189	0.000316	0.000501	79.4328	0.000631	100	0.125893	31.6228
1	0.000398	316.228	0.000631	0.000501	39.8107	0.000501	79.4328	0.1	7.94328
1	0.000631	316.228	0.000398	0.000398	63.0957	0.000501	125.893	0.1	19.9526
0.398107	0.000158	501.187	0.000501	0.000398	31.6228	0.000316	50.1187	0.1	6.30957
0.125893	0.000501	316.228	0.000398	0.000794	50.1187	0.000631	63.0957	0.125893	10
0.794328	0.0001	251.189	0.0002	0.000316	50.1187	0.000501	39.8107	0.1	12.5893
0.630957	0.000631	316.228	0.000794	0.0002	50.1187	0.000501	63.0957	0.1	12.5893
0.251189	0.000794	251.189	0.000794	0.0002	50.1187	0.000398	100	0.125893	12.5893
0.398107	0.000158	316.228	0.000398	0.000501	63.0957	0.000501	50.1187	0.1	19.9526
0.501187	0.000316	316.228	0.000631	0.000398	39.8107	0.000158	50.1187	0.1	12.5893
1	0.0002	316.228	0.000316	0.000398	63.0957	0.000501	100	0.1	19.9526
0.501187	0.000316	398.107	0.000501	0.000158	50.1187	0.000316	63.0957	0.1	15.8489
0.630957	0.0001	316.228	0.000501	0.000126	79.4328	0.000501	63.0957	0.1	31.6228
0.158489	0.000501	251.189	0.000631	0.000794	63.0957	0.000398	79.4328	0.125893	19.9526
0.199526	0.000631	251.189	0.000316	0.0002	50.1187	0.000398	79.4328	0.125893	12.5893
0.501187	0.0002	398.107	0.000794	0.000398	63.0957	0.000501	79.4328	0.1	19.9526
0.125893	0.000794	316.228	0.000631	0.000631	63.0957	0.000398	100	0.125893	25.1189
0.794328	0.000398	316.228	0.000501	0.000158	50.1187	0.000501	63.0957	0.1	12.5893
0.316228	0.000794	251.189	0.000631	0.000501	63.0957	0.000398	79.4328	0.1	25.1189
0.630957	0.000126	501.187	0.001	0.000158	50.1187	0.000316	100	0.1	15.8489
0.398107	0.000398	398.107	0.000251	0.000158	63.0957	0.000501	63.0957	0.1	19.9526
0.251189	0.001995	316.228	0.001	0.000158	50.1187	0.000501	125.893	0.125893	10
0.199526	0.000158	398.107	0.000316	0.000251	79.4328	0.000251	50.1187	0.1	50.1187
1	0.000398	251.189	0.000158	0.0002	50.1187	0.000316	63.0957	0.1	15.8489
0.1	0.001259	398.107	0.000794	0.000398	50.1187	0.000501	79.4328	0.125893	12.5893
0.794328	0.000126	251.189	0.001259	0.000501	63.0957	0.000501	63.0957	0.1	19.9526
1	0.000158	251.189	0.000158	0.000251	79.4328	0.000501	79.4328	0.1	31.6228
1	0.0001	199.526	0.000251	0.000158	63.0957	0.000501	39.8107	0.1	19.9526
1	0.000251	251.189	0.000631	0.000316	63.0957	0.000316	79.4328	0.1	25.1189
0.501187	0.000158	316.228	0.000316	0.000316	63.0957	0.000501	50.1187	0.1	19.9526

## Sheet: Selected Circuits
	beta_0 (x1000)	beta_1 (x1000)	theta_0	gamma_0 (x1000)	gamma_1 (x1000)	theta_1	gamma_2 (x1000)	theta_2	gamma_3 (x1000)	omega
I1-FFL-P	0.0001	0.501187	630.957	0.0001	0.199526	79.4328	0.001585	31.6228	0.0001	1.99526
I2-FFL-P	1	0.0001	10	0.199526	0.0001	100	0.000501	25.1189	0.00631	0.01
I3-FFL-P	0.0001	0.158489	100	0.000158	0.0001	100	0.251189	39.8107	0.0001	1
I4-FFL-P	0.398107	0.000158	100	0.0001	0.000316	100	0.0001	100	0.251189	1
I4-FFL-A	0.794328	0.000316	316.228	0.0002	0.000501	50.1187	0.0002	100	0.1	19.9526
I1-FFL-S	0.001259	0.063096	158.489	0.000317	0.158489	15.8489	0.000158	25	0.0001	1
C1-FFL-S	0.0001	0.501187	1000	0.000316	0.1	12.5893	0.158489	79.4328	0.0001	1.99526
I2-FFL-S	0.316228	0.0001	10	0.100237	0.0002	794.328	0.0001	39.6223	0.011972	0.01
I3-FFL-S	0.000316	0.316228	19.9526	0.000398	0.000794	630.957	0.125893	79.4328	0.000398	1
